# Supplementary material for: Analysis of Differences in the Chemical Composition of Glycosides and Sugars between Four Forms of Fresh Rehmanniae Radix
Source: Molecules. 2023 Dec 7;28(24):7995. doi: 10.3390/molecules28247995 (PMC10746076; doi:10.3390/molecules28247995)
Supplement: Supplementary file 1 [file molecules-28-07995-s001.zip]

Archive with 1 entries (1 files):
- molecules-2680334-supplementary.pdf
